# Supplementary material for: Comparative mechanics of diverse mammalian carotid arteries
Source: PLoS One. 2018 Aug 10;13(8):e0202123. doi: 10.1371/journal.pone.0202123 (PMC6086448; doi:10.1371/journal.pone.0202123)
Supplement: S1 Data — Circumferential results at λz = 1.5 and axial results at P = 100 mmHg for bovine, porcine, ovine, leporine, murine-rat, and murine-mouse subjects (n = 6 each). Values are mean ± SEM and the black filled cells indicate buckling. (XLSX) [file pone.0202123.s001.xlsx]

## Sheet: Circumferential
	OD (mm)														λθ														Dd (mmHg-1)
P	Bovine		Porcine		Ovine		Leporine		Murine(Rat)		Murine(Mouse)			P	Bovine		Porcine		Ovine		Leporine		Murine(Rat)		Murine(Mouse)			P	Bovine		Porcine		Ovine		Leporine		Murine(Rat)		Murine(Mouse)
(mmHg)	mean	sem	mean	sem	mean	sem	mean	sem	mean	sem	mean	sem		(mmHg)	mean	sem	mean	sem	mean	sem	mean	sem	mean	sem	mean	sem		(mmHg)	mean	sem	mean	sem	mean	sem	mean	sem	mean	sem	mean	sem
0	6	0.378738	3.5265	0.301888	3.57	0.615605	1.56685	0.0830599	0.786342	0.0465275	0.395159	0.0107443		0	1	0	1	0	1	0	1	0	1	0	1	0		0
10	6.70783	0.350637	3.9279	0.315907	3.91233	0.609959	1.72274	0.0819175	0.804915	0.0447185	0.410296	0.0108994		10	1.16882	0.0341516	1.13188	0.0223126	1.09451	0.0199619	1.14524	0.0197164	1.05789	0.00664943	1.06164	0.020672		10	0.0200947	0.00365185	0.0144501	0.00216399	0.0137775	0.00360356	0.0197634	0.00161137	0.00427863	0.000767473	0.00772865	0.000625443
20	7.23367	0.374847	4.1254	0.352634	4.22133	0.595538	1.89953	0.0677242	0.819911	0.0431438	0.42698	0.0119725		20	1.31775	0.0627221	1.21733	0.037303	1.19256	0.0358317	1.31322	0.0429161	1.09725	0.0091879	1.12113	0.0204578		20	0.0134225	0.00195708	0.00900517	0.00158331	0.0131989	0.00212322	0.0170003	0.00129597	0.00447365	0.000664054	0.00869634	0.000349112
30	7.68717	0.341406	4.2899	0.360921	4.58433	0.575159	2.04259	0.073222	0.840828	0.0419367	0.447571	0.0128448		30	1.4009	0.0596072	1.27042	0.0458244	1.3194	0.0467607	1.45253	0.0483437	1.14147	0.0105239	1.19364	0.0212809		30	0.00951171	0.00159603	0.00666408	0.000562159	0.0116961	0.00196737	0.013723	0.00045001	0.00579173	0.000589541	0.00952568	0.000329058
40	8.04817	0.309056	4.43565	0.365349	4.856	0.56834	2.1807	0.0813268	0.86808	0.0418911	0.469902	0.0151284		40	1.48949	0.0689241	1.32187	0.0501439	1.42487	0.0579158	1.55527	0.0508318	1.1889	0.0177099	1.26979	0.0228708		40	0.00662049	0.00136135	0.00549386	0.000522181	0.00837202	0.00147092	0.013149	0.000844799	0.00698847	0.000421416	0.0112019	0.00073668
50	8.20583	0.282703	4.54988	0.359275	5.05633	0.555949	2.33089	0.0945282	0.900197	0.0376689	0.500844	0.0183914		50	1.5311	0.0713013	1.3593	0.0553604	1.48247	0.0629039	1.68889	0.065205	1.24587	0.0208544	1.37316	0.026661		50	0.00424783	0.00102251	0.00392166	0.000459426	0.00571987	0.00142282	0.0110774	0.0015906	0.00919556	0.000524093	0.0132929	0.00120537
60	8.38967	0.282206	4.62883	0.352139	5.18533	0.543484	2.44319	0.111845	0.950426	0.0421806	0.537691	0.0236557		60	1.57744	0.0752167	1.38642	0.0552986	1.5529	0.0709942	1.81106	0.0782194	1.33835	0.027884	1.49326	0.0365967		60	0.00405437	0.000513946	0.00326333	0.000633528	0.00352598	0.00101308	0.00749636	0.00117595	0.00925707	0.00107054	0.0133707	0.00165648
70	8.54537	0.287994	4.71748	0.33925	5.255	0.546506	2.51804	0.121682	0.988458	0.041877	0.575115	0.0312828		70	1.61646	0.0765417	1.41386	0.0569381	1.57154	0.0719959	1.87429	0.0823418	1.40042	0.0352431	1.61227	0.054685		70	0.00297164	0.000247617	0.00318948	0.000705677	0.00267097	0.000233875	0.00451225	0.000714326	0.00880508	0.000781202	0.012099	0.00179307
80	8.64387	0.291458	4.80203	0.326788	5.35067	0.578995	2.55881	0.125953	1.03735	0.0440892	0.610593	0.0380689		80	1.64321	0.0796375	1.44081	0.0580761	1.60696	0.077966	1.91326	0.0868539	1.47098	0.0521541	1.72357	0.0684182		80	0.00215796	0.000382769	0.00290895	0.000574986	0.00256816	0.000351407	0.0024497	0.000518805	0.0102737	0.000674434	0.00933497	0.00141487
90	8.73203	0.292848	4.88167	0.316701	5.41567	0.579666	2.58195	0.130922	1.09473	0.0445396	0.634675	0.0420156		90	1.66701	0.0819766	1.46376	0.0594419	1.62433	0.079622	1.93451	0.0919841	1.58311	0.0435162	1.79952	0.0774281		90	0.00209377	0.000226936	0.00274799	0.000508639	0.00244887	0.000592101	0.00148633	0.000382582	0.00957305	0.000850393	0.00599559	0.0010145
100	8.82903	0.312282	4.95763	0.304962	5.49233	0.492998	2.59897	0.135613	1.14232	0.0502583	0.650156	0.0445262		100	1.69321	0.0881225	1.48833	0.0609712	1.66562	0.0841875	1.94724	0.0887991	1.6489	0.0454557	1.84807	0.083371		100	0.00200286	0.000251711	0.0026358	0.00058765	0.00194297	0.000308046	0.0013774	8.9236e-05	0.00758622	0.000636874	0.00376179	0.000485108
110	8.91453	0.327098	5.03533	0.288721	5.532	0.567147	2.61813	0.134582	1.18188	0.0507038	0.659661	0.0449659		110	1.71587	0.092141	1.51004	0.0636022	1.68302	0.0856793	1.97854	0.0954709	1.71863	0.0455956	1.87851	0.0835405		110	0.00203078	0.000194881	0.0023173	0.000526654	0.00151682	0.000248337	0.00119945	0.000149437	0.00516614	0.000353061	0.00257556	0.000189802
120	9.01403	0.340385	5.09848	0.278469	5.577	0.548812	2.6299	0.135533	1.20899	0.0517433	0.667374	0.0462944		120	1.74171	0.0974385	1.53012	0.0669849	1.69503	0.0873888	1.99221	0.0972509	1.77484	0.046814	1.90233	0.0858432		120	0.00200468	0.00038065	0.00202131	0.000425122	0.00118614	0.000232669	0.00106577	0.000176352	0.00354953	0.00065783	0.00189644	0.000185683
130	9.09937	0.354967	5.15803	0.267449	5.60067	0.552327	2.64558	0.134224	1.21829	0.0516011	0.672681	0.0467627		130	1.76346	0.101159	1.54721	0.0707397	1.7031	0.0884382	2.01151	0.0990716	1.78612	0.0487743	1.91911	0.0865333		130	0.00155013	0.000202115	0.00187853	0.000382088	0.00116738	0.000414911	0.000859189	0.000205993	0.00253687	0.000446911	0.000615299	0.000343159
140	9.15687	0.35291	5.22218	0.259153	5.643	0.548973	2.65201	0.134243	1.23376	0.0507592	0.670911	0.0450842		140	1.77782	0.10088	1.56511	0.0745529	1.71308	0.0879195	2.0144	0.0964766	1.81715	0.0478939	1.91475	0.0835194		140	0.00130686	0.000236892	0.00178525	0.000377666	0.00135852	0.000562015	0.000894875	8.95531e-05	0.0020004	0.000282797	0.00123701	0.000494527
150	9.21887	0.357811	5.27787	0.248474	5.67733	0.532635	2.66886	0.133259	1.24883	0.0522889	0.680833	0.046787		150	1.79268	0.101473	1.58072	0.0780807	1.72744	0.0898621	2.03834	0.102331	1.8474	0.0505306	1.94487	0.0847578		150	0.00155882	0.000277831	0.00171234	0.000406435	0.00169103	0.000282283	0.00101598	0.000336182	0.00231309	0.000220312	0.00200315	0.000376474
160	9.2977	0.345341	5.33582	0.238902	5.74967	0.543282	2.67748	0.129091	1.26333	0.0560198	0.685	0.0470447		160	1.81071	0.0994572	1.59738	0.0813979	1.76278	0.0947828	2.04401	0.099537	1.88586	0.0509952	1.95906	0.0847284		160
	λθ														σθ (kPa)
P	Bovine		Porcine		Ovine		Leporine		Murine(Rat)		Murine(Mouse)			P	Bovine		Porcine		Ovine		Leporine		Murine(Rat)		Murine(Mouse)
(mmHg)	mean	sem	mean	sem	mean	sem	mean	sem	mean	sem	mean	sem		(mmHg)	mean	sem	mean	sem	mean	sem	mean	sem	mean	sem	mean	sem
0	1	0	1	0	1	0	1	0	1	0	1	0		0	0	0	0	0	0	0	0	0.142857	0	0	0	0
10	1.16882	0.0341516	1.13188	0.0223126	1.09451	0.0199619	1.14524	0.0197164	1.05789	0.00664943	1.06164	0.020672		10	2.21765	0.415508	5.00143	0.778807	2.66065	0.535627	2.66224	0.504012	3.45824	0.630713	3.29681	0.156923
20	1.31775	0.0627221	1.21733	0.037303	1.19256	0.0358317	1.31322	0.0429161	1.09725	0.0091879	1.12113	0.0204578		20	5.28431	0.926296	11.5478	1.77175	5.73156	1.17779	6.6688	1.26783	7.74209	1.31029	7.51538	0.367678
30	1.4009	0.0596072	1.27042	0.0458244	1.3194	0.0467607	1.45253	0.0483437	1.14147	0.0105239	1.19364	0.0212809		30	8.81576	1.54218	18.798	2.89088	9.93557	1.80599	12.5993	2.34155	13.0586	2.11821	13.0486	0.626419
40	1.48949	0.0689241	1.32187	0.0501439	1.42487	0.0579158	1.55527	0.0508318	1.1889	0.0177099	1.26979	0.0228708		40	12.9924	2.21741	27.0753	4.02712	15.8195	2.51464	18.584	3.94046	18.8602	3.18805	20.0827	1.07239
50	1.5311	0.0713013	1.3593	0.0553604	1.48247	0.0629039	1.68889	0.065205	1.24587	0.0208544	1.37316	0.026661		50	17.2387	3.02009	35.7822	5.38774	19.0697	3.17788	26.7017	5.70741	25.7813	4.51172	30.0303	1.85466
60	1.57744	0.0752167	1.38642	0.0552986	1.5529	0.0709942	1.81106	0.0782194	1.33835	0.027884	1.49326	0.0365967		60	21.9676	3.86337	44.5622	6.44664	28.838	4.28853	38.5775	7.32363	37.063	6.23162	43.6047	3.25966
70	1.61646	0.0765417	1.41386	0.0569381	1.57154	0.0719959	1.87429	0.0823418	1.40042	0.0352431	1.61227	0.054685		70	26.9281	4.35521	54.3686	7.90704	32.0037	4.38162	47.6918	9.2089	47.3	8.62422	60.5625	5.46845
80	1.64321	0.0796375	1.44081	0.0580761	1.60696	0.077966	1.91326	0.0868539	1.47098	0.0521541	1.72357	0.0684182		80	32.0155	5.13886	64.6208	9.29491	39.7416	5.52001	56.6975	10.7901	58.8105	13.0197	80.4568	8.16872
90	1.66701	0.0819766	1.46376	0.0594419	1.62433	0.079622	1.93451	0.0919841	1.58311	0.0435162	1.79952	0.0774281		90	37.359	6.06914	75.5509	11.2016	42.5191	5.64426	64.7506	12.2574	79.0946	15.323	99.4943	10.5719
100	1.69321	0.0881225	1.48833	0.0609712	1.66562	0.0841875	1.94724	0.0887991	1.6489	0.0454557	1.84807	0.083371		100	42.9186	6.667	86.8276	12.821	72.39	9.9204	74.0368	14.1489	92.4962	20.5736	117.223	12.8357
110	1.71587	0.092141	1.51004	0.0636022	1.68302	0.0856793	1.97854	0.0954709	1.71863	0.0455956	1.87851	0.0835405		110	48.6605	7.3881	98.5053	14.7459	61.9088	8.27118	85.6891	15.1351	110.481	23.9428	133.4	14.4838
120	1.74171	0.0974385	1.53012	0.0669849	1.69503	0.0873888	1.99221	0.0972509	1.77484	0.046814	1.90233	0.0858432		120	54.6922	7.99477	110.98	17.255	63.3745	7.17268	95.5915	16.5284	131.084	25.225	149.653	16.5073
130	1.76346	0.101159	1.54721	0.0707397	1.7031	0.0884382	2.01151	0.0990716	1.78612	0.0487743	1.91911	0.0865333		130	60.7635	8.44422	123.204	19.6691	68.5622	7.3847	107.261	17.824	141.315	26.8585	165.168	18.235
140	1.77782	0.10088	1.56511	0.0745529	1.71308	0.0879195	2.0144	0.0964766	1.81715	0.0478939	1.91475	0.0835194		140	66.7582	9.22074	136.6	22.723	71.3611	7.94976	115.867	19.6388	162.311	28.9323	176.681	19.0392
150	1.79268	0.101473	1.58072	0.0780807	1.72744	0.0898621	2.03834	0.102331	1.8474	0.0505306	1.94487	0.0847578		150	72.8262	9.92845	149.422	25.3265	77.2647	8.1576	130.81	21.1957	179.94	29.1583	196.21	21.3825
160	1.81071	0.0994572	1.59738	0.0813979	1.76278	0.0947828	2.04401	0.099537	1.88586	0.0509952	1.95906	0.0847284		160	79.101	10.4169	163.144	28.2391	90.4677	8.1624	138.363	22.3057	224.833	28.2113	216.489	24.2094

## Sheet: Axial
	F (mN)														σz (kPa)
λz	Bovine		Porcine		Ovine		Leporine		Murine(Rat)		Murine(Mouse)			λz	Bovine		Porcine		Ovine		Leporine		Murine(Rat)		Murine(Mouse)
(..)	mean	sem	mean	sem	mean	sem	mean	sem	mean	sem	mean	sem		(..)	mean	sem	mean	sem	mean	sem	mean	sem	mean	sem	mean	sem
1														1
1.05														1.05
1.1														1.1
1.15														1.15
1.2														1.2
1.25	341.714	111.29	0	0										1.25	35.4246	5.32756
1.3	534.933	138.65	17.071	7.1373										1.3	42.8266	4.4214	43.9571	10.9838
1.35	1356.43	509.11	27.4516	17.0811										1.35	73.8696	12.9131	46.1425	9.84137
1.4	1073.89	567.601	64.1257	27.8013					0.922014	0.695194	0.245675	0.0803222		1.4	60.7253	21.4246	50.0481	7.429					59.3695	16.1872	59.8368	8.27061
1.45	2716.69	560.67	126.312	44.4013	167.268	111.718	2.05096	1.02548	1.2453	0.749329	0.444477	0.158385		1.45	129.118	24.8581	61.1022	9.39843	60.2516	22.1439	37.3078	6.05284	68.2202	19.8733	65.7432	9.39692
1.5	4890.13	1278.96	213.095	80.4241	520.167	138.346	5.20982	4.54757	2.23264	1.04152	0.693346	0.238248		1.5	210.991	45.9701	74.0674	12.2474	117.757	32.9637	40.7091	6.27802	64.5391	17.8708	70.874	10.0459
1.55	7869.13	2647.56	317.734	105.156	959.849	245.762	6.52817	3.67979	4.49595	2.69406	1.00562	0.364732		1.55	322.102	88.8729	91.7353	13.884	184.092	58.0771	41.4539	7.45709	94.943	28.2431	77.6321	11.3237
1.6	10462.3	3342.55	427.769	138.466	1571.17	356.218	8.13318	5.15482	6.36691	3.51647	1.42702	0.560531		1.6	422.699	115.125	110.124	17.4407	264.64	76.4465	43.1149	6.70969	112.493	36.6147	87.0252	13.7314
1.65	13053.8	3981.19	544.158	156.554	2367.96	512.43	10.7908	7.83669	9.16842	4.95281	2.08403	0.937674		1.65			129.641	18.5103	351.533	96.1669	48.3514	9.25876	142.523	50.5834	102.661	18.7785
1.7	16988.1	4746.59	673.606	179.858	3258.66	743.228	12.21	8.40352	12.251	6.39368	3.11633	1.51707		1.7			151.912	21.3578			51.305	10.7682	179.157	70.4779	126.763	27.0535
1.75	19780.3	4946.66	836.579	226.031	4408.23	1088.33	15.7049	9.81092	15.7413	8.09917	4.5312	2.28605		1.75			178.247	27.1638			54.6722	12.8294	219.875	92.9214	159.575	38.9879
1.8	24467	6076.55	1009.15	259.612	5808.64	1600.69	19.8993	13.5771	18.9104	9.16001	6.66008	3.30426		1.8			208.407	31.5482			58.5712	15.3341	277.232	135.914	206.808	54.6977
1.85	28395.5	6578.41	1191.91	305.441	7130.69	2174.64	22.2444	13.2484	24.038	11.3294	8.508	4.374		1.85							68.7413	20.5061	351.511	187.13	246.304	87.1893
